# Supplementary material for: Effects of Plasma-Activated Water Treatment on the Inactivation of Microorganisms Present on Cherry Tomatoes and in Used Wash Solution
Source: Foods. 2023 Jun 23;12(13):2461. doi: 10.3390/foods12132461 (PMC10340167; doi:10.3390/foods12132461)
Supplement: Supplementary file 1 [file foods-12-02461-s001.zip]

Archive with 1 entries (1 files):
- foods-2455976-supplementary.pdf
